# Supplementary material for: The insufficiency of circulating miRNA and DNA as diagnostic tools or as biomarkers of treatment efficacy for Onchocerca volvulus
Source: Sci Rep. 2020 Apr 21;10:6672. doi: 10.1038/s41598-020-63249-4 (PMC7174290; doi:10.1038/s41598-020-63249-4)
Supplement: Supplementary file 2 — Supplementary Information2. [file 41598_2020_63249_MOESM2_ESM.xlsx]

## Sheet: Novel repeats
Target	List of contig locations	Consensus sequence
Family A, predicted 970 occurences	HG738136.1, HG738137.1, HG738138.1, HG738139.1, HG738140.1, HG738141.1, HG738142.1, HG738143.1, HG738144.1, HG738145.1, HG738147.1, HG738148.1, HG738149.1, HG738150.1, HG738151.1, HG738152.1, HG738153.1, HG738155.1, HG738156.1, HG738158.1, HG738159.1, HG738160.1, HG738162.1, HG738163.1, HG738164.1, HG738165.1, HG738166.1, HG738169.1, HG738170.1, HG738171.1, HG738174.1, HG738176.1, HG738177.1, HG7…	GATCCAGCTAGTCTATGGGGGCCGGCCACGCTTCGCGTGTCCGGCTCCAGCTAGTCTATATAAATAAAAACGTCAATGTTCGTTTGTTCAAAATCTTAAACCTCCGAAAGTTCTTAAACACGCGCCTTATCTATATTAATTCAAAATCTTAGATATCGGAAAGTCCTTACCTATTGCTTTGAAATTTTGACACAACGTTGCATTCGAATACGCGCATGTTTTTATACACGCGTTGCTGTAGCTCAGTCTGGTTAAGTGGAAAAAAAGAAAAGAGAAAGCGCATGTTTCTAGTGTTGGGGAAAAAAACTGATACTTTGTAATTTGATTTGTAGTTTGGTTGGATTGGAGATTGATTCTTGCTATTGTGATTCGGCTAGGTCAGCAATAGGTGTGAGGAGG…
Family B, predicted 1,000 occurences	HG738136.1, HG738137.1, HG738138.1, HG738139.1, HG738140.1, HG738141.1, HG738142.1, HG738143.1, HG738144.1, HG738145.1, HG738146.1, HG738147.1, HG738148.1, HG738149.1, HG738152.1, HG738154.1, HG738155.1, HG738156.1, HG738158.1, HG738160.1, HG738163.1, HG738164.1, HG738165.1, HG738167.1, HG738168.1, HG738169.1, HG738170.1, HG738175.1, HG738176.1, HG738177.1, HG738178.1, HG738179.1, HG738180.1, HG7…	TGCATTCGAATAGGCGCGTGTTTTTATATAGACATACTTACTTTTTTTCACGTGTCACGCCCGTGACAGCTAAAAGTAAGTGAGCGGACTGAATTTTTTGACTCCGCCCTGCACCACGCCTTCATGAGCGGACNGAATTTNTTGACCCCGCCCTGCACCGCGCCTCATGAGCGGACAGAATTTATTCACCACGCCTACTTTCTGCATTGACCGCGGCTACTTCCTGCAACGTTTCAAGTTCTTCACCGATTGATTTGAAATTTTCATACAACGTTGCATTCGAATAGGCGCGTGTTTTTAAATAAATAAGGCGAGTAATTTAAGCTTTTTCGTTTGTTTTTTGCTTTGTGAGGAATGTAGTTCGTTTATTTTTTGATTTGTGGGGAATGTAGTTGCGTC…
Family C, predicted 565 occurences	HG738136.1, HG738137.1, HG738138.1, HG738139.1, HG738140.1, HG738141.1, HG738142.1, HG738143.1, HG738145.1, HG738146.1, HG738147.1, HG738150.1, HG738151.1, HG738152.1, HG738155.1, HG738156.1, HG738159.1, HG738160.1, HG738162.1, HG738163.1, HG738165.1, HG738166.1, HG738170.1, HG738177.1, HG738180.1, HG738181.1, HG738182.1, HG738183.1, HG738187.1, HG738192.1, HG738193.1, HG738197.1, HG738200.1, HG7…	ATCTATATAAATAAAAATGTAAATGCTACCTGTTACCTCCAATAACTCCGCAAGTTCTCCACCGATTNTTTTCAAATTTTGACACAACCTTGCATTCGAATAGGCGAGTGCTCTTATATAGACATACTTACTTTTTTTCACGTGTCACGTNCGTGACAACTAAAAGTAAGTGAGGAGGCGGAGTTTATTGACTCCGCCTTCCTTTTTTCTCTCATTCTCCTTCTTCCTCCCATCTC
Family D, predicted 1,402 occurences	HG738136.1, HG738137.1, HG738138.1, HG738139.1, HG738140.1, HG738141.1, HG738142.1, HG738143.1, HG738144.1, HG738145.1, HG738146.1, HG738147.1, HG738148.1, HG738151.1, HG738152.1, HG738154.1, HG738156.1, HG738158.1, HG738159.1, HG738160.1, HG738161.1, HG738162.1, HG738165.1, HG738166.1, HG738168.1, HG738169.1, HG738170.1, HG738172.1, HG738173.1, HG738174.1, HG738175.1, HG738176.1, HG738178.1, HG7…	GGAAAAGTTTTTATTATGTTGATGTGACGGAGACGAATCCTTTTGTAAGAAGTTTTATTGATTGACGGAAGAATGATTCTTCGTTACGTTACAAACAATTATCAGAGAATATCCAAGTAAATTGATCACTGGATTATTCTTTCCTTTCCTCGTAAAGAAGAATAGAACTCTGGATTGTCGATTGCTGTCGNTNTTGTCGCGTTACTGCTGCGTCGCTGTGTCGGTGGAAGAACTCCGAACTTGAAGCTGACTCTGCTCCAAAATCCGAACCTTTTAAATCCTTTCGGGGCTCCTCCTTCTTACCTGATCTCCAANGTGTCGCCTCATGATTGGTCGACTCTCGCTTTGTTTATTTGTNAATCGGAGCGTTTTGGCGGTAAATATGCTTGTTTATCGTTT…
Family E, predicted 823 occurences	HG738136.1, HG738137.1, HG738138.1, HG738139.1, HG738140.1, HG738142.1, HG738143.1, HG738144.1, HG738146.1, HG738147.1, HG738153.1, HG738155.1, HG738156.1, HG738159.1, HG738160.1, HG738162.1, HG738163.1, HG738166.1, HG738167.1, HG738169.1, HG738173.1, HG738175.1, HG738179.1, HG738183.1, HG738184.1, HG738185.1, HG738186.1, HG738187.1, HG738189.1, HG738192.1, HG738193.1, HG738195.1, HG738200.1, HG7…	AACAAATCTAATGATAAATTTATAAAATAAAAAAGGAGAAAACGACTAACGGGAAAAAAAAACCCGAGTCGAAACATTAAACTGCTCTCATTGAAATCCCTATTTAAAAAATGATAGAAAAGGGNGCCCTTGTTAGTGCGTGNTGATGATGCGTTTTTGTTGGCGNNCGANGNTCATCGACATTGANNCTAGNTGAGGGTTACGNAGAAATGATCAAAAATTATTTATTGCGCAAGAGTAAAAAATCAATAATATCAATAAAACAAATCTAATGATAAATTTATTAAATAAAAAAGAAGAAAACGACATAAAGGGGAAAAAACCCGAGTTGGTGTATTAAACCACTATCGTTGAAATTCCGATATAAAATGACAGAAAAGGGCGCCTTTGTTGGCGCGC…
Family F, predicted 172 occurences	HG738136.1, HG738137.1, HG738138.1, HG738139.1, HG738140.1, HG738141.1, HG738143.1, HG738152.1, HG738156.1, HG738157.1, HG738160.1, HG738161.1, HG738163.1, HG738164.1, HG738176.1, HG738179.1, HG738189.1, HG738190.1, HG738192.1, HG738198.1, HG738199.1, HG738200.1, HG738202.1, HG738205.1, HG738206.1, HG738208.1, HG738210.1, HG738211.1, HG738223.1, HG738236.1, HG738237.1, HG738242.1, HG738245.1, HG7…	TGATACTGATGTAGGAGCCTGTCGCTGATGTAATTCCCTTGTTGCTGATGAATTGACGATGTCGACACTTGTAGACACCGCNTCGCCACTAGCCTTGATGAACTGATGATCGGAGTGTTGAGAGATCGCTGCCGCCGCTGCTGGTGATGTANTCGAGCACTGATCCTGCTGTCCAGAAAGTTCCGCTTTTGTATGGTCATCCTTGATAGGGGCGGAGGTTCATACATTAATCATACAAAAGGGATTGGTATGGATAAGACTAAAGGATAGGAGATAANTAATGCTTAAAACATTTAAACAAAGAAAAGGGATTTAGTCCCTACATTACGACAATTGACNTGATTGCGGCCATTTGCAACTCTTTAGACAAAGNGCATGACATTAATCCTTACAAAATTN…
Family G, predicted 252 occurences	HG738136.1, HG738137.1, HG738138.1, HG738139.1, HG738140.1, HG738141.1, HG738142.1, HG738143.1, HG738152.1, HG738156.1, HG738157.1, HG738160.1, HG738161.1, HG738162.1, HG738163.1, HG738164.1, HG738176.1, HG738179.1, HG738183.1, HG738189.1, HG738190.1, HG738191.1, HG738192.1, HG738194.1, HG738198.1, HG738199.1, HG738200.1, HG738202.1, HG738205.1, HG738206.1, HG738208.1, HG738210.1, HG738211.1, HG7…	NNAGGGGAAAGAGGGTTTCTGTTTGATTAGTTATTTGGGATTCTAGAGTCGTTGGATTGGAGATCTTTTTGCTGCTGTGACTTGACTANGTCAACAATAGCCTTTATTAGGTTTACACGATATTAGAAACAATATCGCAACTTACAACAACAATTAATGTGAAAAAATAAAACAATATGCGAGTAATATAAATAATACCAATAGTGGTCCTTCGACGAATGATTGTTTGTGCTTCGTTGAGTTTGCTTGATATTGGCCGGGAACGTTTTGCCACTGATACTGATGTAGGAGAGCCTGTCGCTGATGTAATTCTCTTGTTGCTGATAAATTGATGGTGTCGACACTTGTAGACACTGAACCGCCACTAGCCTTGNTGCACTGATGATAGGAGTATTCCGG…
Family H, predicted 100 occurences	HG738136.1, HG738137.1, HG738138.1, HG738139.1, HG738140.1, HG738141.1, HG738142.1, HG738152.1, HG738156.1, HG738157.1, HG738160.1, HG738161.1, HG738179.1, HG738189.1, HG738190.1, HG738192.1, HG738198.1, HG738199.1, HG738200.1, HG738205.1, HG738206.1, HG738208.1, HG738210.1, HG738223.1, HG738236.1, HG738237.1, HG738242.1, HG738245.1, HG738250.1, HG738256.1, HG738257.1, HG738261.1, HG738266.1, HG7…	TGTCGGTAAACCGAAATGCTGACAGAATTCAAATATTGTTTATAACAAAAATTTGTAATCTCATTGCGCACAAAGCTCTTTGTTCTCCTCATCTAATCATCTGCTAATGCTTATGTGCTTTGTTTAAGANTTGTAAAAT
Family I, predicted 102 occurences	HG738136.1, HG738137.1, HG738138.1, HG738139.1, HG738140.1, HG738141.1, HG738143.1, HG738152.1, HG738156.1, HG738157.1, HG738160.1, HG738161.1, HG738163.1, HG738164.1, HG738189.1, HG738190.1, HG738192.1, HG738198.1, HG738200.1, HG738202.1, HG738205.1, HG738206.1, HG738210.1, HG738211.1, HG738223.1, HG738236.1, HG738237.1, HG738242.1, HG738245.1, HG738250.1, HG738252.1, HG738253.1, HG738256.1, HG7…	GAATGATTGCTTGTGCTTCGTTGAGATTGCTTGATATTGGCCGGGAACGTTTGCCACTGATACTGATGTAGGAGCCTGTCGCTGATGTAATTCCCTTGTTGCTGATGAATTGACGATGTCG
Family J, predicted 196 occurences	HG738136.1, HG738137.1, HG738138.1, HG738139.1, HG738140.1, HG738141.1, HG738142.1, HG738143.1, HG738144.1, HG738152.1, HG738156.1, HG738157.1, HG738159.1, HG738160.1, HG738161.1, HG738162.1, HG738163.1, HG738164.1, HG738173.1, HG738176.1, HG738179.1, HG738185.1, HG738189.1, HG738190.1, HG738192.1, HG738198.1, HG738200.1, HG738202.1, HG738205.1, HG738206.1, HG738210.1, HG738211.1, HG738212.1, HG7…	ATCAGTGGCAAAACGTTCCCAGCCAATATCAAGCGAATCTCAACGAAGCACAAGCAACAATTCGTCAAAGGACCACTGTTGGTATTCTTTATATTACTCGCGTATTGTTCATTTTTTCACATTATTTGCTATTGTAAAGTGCGATATTGTTTATAATATCGTGTAAATCCAATAAAGGCTATTGTTGACCTAGTCGAGTCACAGCAGCAAAAAGATCTCCAATCCAACGANTCTAGAATCCCAAATTACAAATCAANCAGAAACCCTCTTTCCCCTACA
O-150, predicted 46 occurences	HG738137.1, HG738138.1, HG738139.1, HG738154.1, HG738157.1, HG738389.1, HG738685.1
